# Supplementary material for: Network Pharmacology and Experimental Validation to Reveal Effects and Mechanisms of Icariin Combined with Nobiletin against Chronic Obstructive Pulmonary Diseases
Source: Evid Based Complement Alternat Med. 2022 Nov 3;2022:4838650. doi: 10.1155/2022/4838650 (PMC9649313; doi:10.1155/2022/4838650)
Supplement: Supplementary Materials — The authors provided supplementary information on 189 common targets. [file 4838650.f1.zip]

Archive with 3 entries (3 files):
- I&N targets.pdf
- I&N-COPD-targets.pdf
- related genes of COPD.pdf
